# Supplementary material for: Transmigration across a Steady-State Blood–Brain Barrie Induces Activation of Circulating Dendritic Cells Partly Mediated by Actin Cytoskeletal Reorganization
Source: Membranes (Basel). 2021 Sep 13;11(9):700. doi: 10.3390/membranes11090700 (PMC8472465; doi:10.3390/membranes11090700)
Supplement: Supplementary file 1 [file membranes-11-00700-s001.zip]

Archive with 1 entries (1 files):
- membranes-1266224-supplementary.pdf
